# Supplementary material for: Combined Metabolome and Transcriptome Analyses Reveal the Flavonoids Changes and Biosynthesis Mechanisms in Different Organs of Hibiseu manihot L
Source: Front Plant Sci. 2022 Mar 15;13:817378. doi: 10.3389/fpls.2022.817378 (PMC8965375; doi:10.3389/fpls.2022.817378)
Supplement: Supplementary file 2 [file Table_2.xlsx]

## Sheet: File1
All of 160 flavonoids detected by LC-MS/MS in JHK
Index	Compounds	Class I	Class II	CAS	L1	L2	L3	St1	St2	St3	R1	R2	R3	Se1	Se2	Se3	T2-1	T2-2	T2-3
pmn001535	1,3,4,6-Tetra-O-Galloyl-D-Glucose	Tannins	Tannin	-	9	9	9	9	9	9	9	9	9	9	9	9	2367.1	5206.3	1278
pmn001526	1,6-Di-O-Galloyl-D-Glucose	Tannins	Tannin	-	9	9	9	9	9	9	9	9	9	9	9	9	101890	68259	61247
pmn001518	1-O-Galloyl-D-glucose*	Tannins	Tannin	58511-73-2	541010	371110	436110	337210	247010	380890	73473	105130	197490	8495.8	7978.9	15427	16184000	10984000	15403000
Xmgp006913	2,4,2',4'-tetrahydroxy-3'-prenylchalcone	Flavonoids	Chalcones	-	9	9	9	806370	536260	627380	28906	62346	117380	3229.9	1344.8	1114	81706	30736	5818.8
Hmln000873	2-O-Galloyl-D-glucose	Tannins	Tannin	-	538410	344330	428990	432790	383620	573840	61261	82578	187470	6158.2	6522.5	14710	16393000	10694000	15291000
Zmlp005019	3,3'-O-Dimethylellagic Acid-4'-O-arabinoside	Tannins	Tannin	-	7658.5	8759	7846.3	29199	32565	19350	9	9	9	9	9	9	11680	46945	2141.1
pmp000117	3,5,6,7,8,3',4'-Heptamethoxyflavone	Flavonoids	Flavonols	1178-24-1	2431	1504.2	1811.2	1865	1972.9	1210	938	1485.1	1950.6	693.65	727.89	665.26	2038.9	2877.6	7700.1
pme0309	3-O-Methylgallic Acid	Tannins	Tannin	3934-84-7	9	9	9	5307	5676.1	8436.6	2843	8065.5	3181.6	9	9	9	16179	20524	28746
Lmmn004912	3-O-Methylquercetin	Flavonoids	Flavonols	1486-70-0	2238.1	1565.7	1635.2	1672	2232.3	1149	9	9	9	9	9	9	87158	44771	36358
Lmmp004257	6-C-Methylquercetin-3-O-rhamnoside	Flavonoids	Flavonols	-	9	9	9	9	9	9	9	9	9	9	9	9	7219.9	9071.7	14111
Lmmp002963	6-C-Methylquercetin-3-O-rutinoside	Flavonoids	Flavonols	-	467090	548840	407880	1123900	1409900	1159300	9	9	9	6357.7	5648.3	6351.1	587020	1308500	371880
pmp001310	6-Hydroxykaempferol-3,6-O-Diglucoside*	Flavonoids	Flavonols	-	3477100	2915400	2002400	44724	69055	57381	9	9	9	9	9	9	185320	231510	185950
pmp001311	6-Hydroxykaempferol-7,6-O-Diglucoside*	Flavonoids	Flavonols	-	9886300	11597000	8247900	665050	898840	537580	6088.8	8967.1	5756.2	9	9	9	843820	1855000	671200
pmp001309	6-Hydroxykaempferol-7-O-glucoside	Flavonoids	Flavonols	-	293120	378920	198390	1970600	3849300	4454400	8428.5	8032.3	5040.9	48020	43453	65284	2765900	2161100	745480
pmp000577	Acacetin-7-O-glucuronide	Flavonoids	Flavonoid	-	4899.3	7946.9	14536	5547.2	16411	5269.1	72072	19946	18202	6055.3	6332.7	10826	7536	6988	4585.4
mws0072	Apigenin-5-O-glucoside	Flavonoids	Flavonoid	28757-27-9	757950	483530	692690	9	9	9	13468	9538.3	5585.5	9	9	9	9	9	9
mws1434	Apigenin-6-C-glucoside (Isovitexin)*	Flavonoids	Flavonoid carbonoside	29702-25-8	9	9	9	9	9	9	2711.3	3566.1	7279.8	9	9	9	3643.1	2819.5	2155.7
pmp001204	Apigenin-7,4'-dimethylether	Flavonoids	Flavonoid	5128-44-9	48083	55041	46153	3924.2	7275.6	3885.5	1555.6	3869.6	4044.8	2498.8	4078.1	3464.6	10049	18754	5291.8
pmb2991	Apigenin-7-O-glucoside-4'-O-rutinoside	Flavonoids	Flavonoid	-	9	9	9	5902.2	6488.7	10131	9	9	9	9	9	9	6169.8	8051.3	23141
mws0048	Apigenin-8-C-Glucoside (Vitexin)	Flavonoids	Flavonoid carbonoside	3681-93-4	9	9	9	9	9	9	5880.4	1806.8	7480.8	9	9	9	3390.5	4574.3	4826.2
mws1361	Astilbin	Flavonoids	Dihydroflavonol	29838-67-3	9	9	9	9	9	9	9	9	9	9	9	9	4459	2240	5053.6
mws2186	Avicularin(Quercetin-3-O-α-L-arabinofuranoside)	Flavonoids	Flavonols	572-30-5	33658	37634	17998	91119	114020	213780	9	9	9	9	9	9	201200	190440	98888
Lmdp003808	Azaleatin (5-O-Methylquercetin)	Flavonoids	Flavonols	529-51-1	84588	74451	44956	9	9	9	3115.1	3649.8	5539.2	9	9	9	183330	225880	123570
HJN090	Butin-7-O-glucoside	Flavonoids	Flavonoid	-	215010	220320	139250	128170	153900	162420	3205.1	2212.7	14441	7236.1	8549.1	6896.9	619040	914780	546300
mws0054	Catechin	Flavonoids	Flavanols	154-23-4	9	9	9	9	9	9	9	9	9	9	9	9	53838	49845	109550
pmn001416	Catechin-(7,8-bc)-4α-(3,4-dihydroxyphenyl)-dihydro-2-(3H)-one	Flavonoids	Flavanols	-	4381	12923	10008	22139	7930.1	36391	1085.5	2023.5	2198.6	9	9	9	14217	12004	120.61
pmp001127	Chrysoeriol	Flavonoids	Flavonoid	491-71-4	19338	12300	8874.1	9	9	9	9	9	9	9	9	9	25920	15147	4959
pmb2999	Chrysoeriol-5-O-glucoside	Flavonoids	Flavonoid	-	10657	7863.6	15176	7602.4	7141.9	5420.4	9	9	1788.8	9	9	9	10493	17548	16948
pmb0587	Chrysoeriol-7-O-(2''-O-glucuronyl)glucoside	Flavonoids	Flavonoid	-	89862	50643	9834.8	16531	16402	18339	9	9	9	36117	37595	42211	8381.7	18240	9911.8
pmb0608	Chrysoeriol-7-O-(6''-malonyl)glucoside	Flavonoids	Flavonoid	-	300710	248830	168690	118130	145150	146960	4721.5	4290.1	2987.2	89482	83336	76176	123080	107530	51853
pmb3012	Chrysoeriol-7-O-glucoside*	Flavonoids	Flavonoid	19993-32-9	11066000	11734000	7249200	4775900	6695900	4539200	118310	165680	109910	647910	377710	414120	12442000	12709000	11088000
pmb3002	Chrysoeriol-7-O-rutinoside	Flavonoids	Flavonoid	-	1942200	2072400	1577100	562810	659580	627660	31364	39397	26048	118480	96166	109080	407210	434500	56045
pme1777	Cyanidin-3,5-O-diglucoside (Cyanin)	Flavonoids	Anthocyanins	2611-67-8	7114.5	7618.7	12102	9	9	9	9	9	9	9	9	9	9923.5	12667	4042.4
Zmcp002924	Cyanidin-3-O-(2''-O-glucosyl)glucoside	Flavonoids	Anthocyanins	38820-68-7	9	9	9	9	9	9	9	9	9	9	9	9	76075	39296	26362
Lmcp004436	Cyanidin-3-O-(6''-O-caffeoyl)glucoside	Flavonoids	Anthocyanins	-	1094500	845220	740910	6415	8083.2	1705.3	9	9	9	9	9	9	12728	25175	5192.2
Lmpp003789	Cyanidin-3-O-(6''-O-p-Coumaroyl)glucoside	Flavonoids	Anthocyanins	-	58882	56481	31086	87440	68983	105030	9	9	9	9	9	9	101700	41454	3098.5
Smlp002532	Cyanidin-3-O-arabinoside	Flavonoids	Anthocyanins	27214-72-8	36000	81203	70285	9	9	9	9	9	9	9	9	9	9	9	9
pmf0027	Cyanidin-3-O-galactoside	Flavonoids	Anthocyanins	142506-26-1	462630	1153700	386550	443810	916660	3902100	45941	54392	40900	186450	47163	28748	88884000	122500000	63456000
pme1773	Cyanidin-3-O-rutinoside (Keracyanin)	Flavonoids	Anthocyanins	28338-59-2	9	9	9	9	9	9	9	9	9	9	9	9	31453	50240	31023
Lmjp001877	Cyanidin-3-O-sambubioside [Cyanidin-3-O-(2''-O-xylosyl)glucoside]	Flavonoids	Anthocyanins	63535-17-1	2819200	5688600	3505400	11966000	19191000	51366000	105940	30552	20560	144200	21106	14188	132560000	119920000	79677000
Zmmp003591	Delphinidin-3-O-(2'''-O-p-coumaroyl)rutinoside	Flavonoids	Anthocyanins	-	47116	66765	33991	103790	119980	137690	5030.1	7279.6	4212.4	1968.1	4339.1	3541.7	92124	157490	116740
Lmcp005542	Delphinidin-3-O-(6''-O-caffeoyl)glucoside	Flavonoids	Anthocyanins	-	758980	669330	255660	78120	122260	64887	9	9	9	9	9	9	1525400	1726300	1690000
Lmpp003662	Delphinidin-3-O-(6''-O-p-coumaroyl)glucoside	Flavonoids	Anthocyanins	-	9	9	9	66838	76548	121390	9	9	9	9	9	9	61113	31760	31684
Zmqp002952	Delphinidin-3-O-rutinoside-7-O-glucoside	Flavonoids	Anthocyanins	-	1309700	1434600	901530	78152	99691	83855	9	9	9	6016.6	5761.2	6672.5	352610	697260	367700
HJN055	Dihydrocharcone-4'-O-glucoside	Flavonoids	Chalcones	-	4851.1	4459.6	1367.9	3246.7	3646.6	2662	9	9	9	9	9	9	18895	21659	10436
Lmmn004625	Dihydrokaempferol-7-O-glucoside	Flavonoids	Flavonols	-	9	9	9	148880	168510	225680	9	9	9	9	9	9	48604	76359	10834
mws0744	Dihydromyricetin (Ampelopsin)	Flavonoids	Dihydroflavonol	27200-12-0	9	9	9907.5	9	9	9	9	9	9	9	9	9	91586	76760	8150.9
Hmln003405	Ellagic acid-4-O-rhamnoside	Tannins	Tannin	-	2183.9	3421.3	3336.9	35239	47951	26503	9	9	9	9	9	9	4270.9	2109.4	6209.9
pme0460	Epicatechin	Flavonoids	Flavanols	490-46-0	4880.2	2782.9	1509.2	3156.5	7943.2	11405	340090	225450	849690	4658.7	4608.1	3947.5	424690	278490	355310
HJN086	Eriodictyol-3'-O-glucoside	Flavonoids	Dihydroflavone	-	9	9	9	131290	171640	233920	9	9	9	9	9	9	55097	83705	11778
mws1000	Fustin	Flavonoids	Dihydroflavonol	20725-03-5	9	9	9	1664	2978.2	3585.5	25796	18861	45757	9	9	9	13644	14117	12028
mws0049	Gallocatechin	Flavonoids	Flavanols	970-73-0	9	9	9	1303.9	5233.3	3698.3	9919.1	2282.7	4492.9	9	9	9	1497400	1433600	3129200
mws2220	Gallocatechin 3-O-gallate	Flavonoids	Flavanols	5127-64-0	897.56	965.12	856.23	1604.4	3423.7	4494.2	2130.4	819.83	535.02	1559.1	4063.7	523.57	1697.1	102910	1374.4
Lmmp000897	Gallocatechin-(4α→8)-gallocatechin	Flavonoids	Flavanols	-	3230400	3285700	2739500	39215	43534	29551	3538.3	3959.4	2871.9	9	9	9	86895	142270	8171.9
mws0855	Gossypetin(3,3',4',5,7,8-Hexahydroxyflavone)	Flavonoids	Flavonols	489-35-0	9	9	9	9	9	9	9	9	9	9	9	9	110010	118480	176150
Lmmp002143	Gossypetin-3-O-(6''-malonyl)glucoside	Flavonoids	Flavonols	-	59391	22204	12151	9	9	9	9	9	9	9	9	9	149730	204200	504280
Lmmp001947	Gossypetin-3-O-glucoside*	Flavonoids	Flavonols	-	1341000	710090	259490	79119	274800	809630	5355	7530.5	3418	9	9	9	11698000	12500000	7327600
Lmmp002904	Gossypetin-3-O-glucoside-8-O-xyloside	Flavonoids	Flavonols	-	403650	807840	484080	383000	1157600	2770100	4316.6	1582.2	3560.1	29690	6943.7	6875.5	26198000	31994000	15548000
Lmmp002483	Gossypetin-3-O-glucuronide-8-O-glucoside	Flavonoids	Flavonols	-	9	9	9	9	9	9	9	9	9	9	9	9	785170	927660	1696800
Lmmp001965	Gossypetin-3-O-rutinoside-8-O-glucoside	Flavonoids	Flavonols	-	38117	35042	60255	9	9	9	9	9	9	9	9	9	9	9	9
Lmmp002529	Gossypetin-3-O-rutinoside-8-O-rhamnoside	Flavonoids	Flavonols	-	1320000	1261400	806110	64282	81115	66592	9	9	9	3291	9329.5	7847.9	320160	513990	316910
Lmmp003271	Gossypetin-8-O-glucoside	Flavonoids	Flavonols	652-78-8	19602	13125	8920.7	25495	34232	30858	9	9	9	6885.9	9	9	2086400	2058300	4430800
pme1598	Hesperetin 5-O-glucoside	Flavonoids	Dihydroflavonol	69651-80-5	9	9	9	9	9	9	9	9	9	9	9	9	144140	146300	205950
pme0001	Hesperetin-7-O-neohesperidoside(Neohesperidin)	Flavonoids	Dihydroflavone	13241-33-3	1132900	1050000	842100	119780	147530	144910	4584	8378.3	6317	17618	18317	20787	856790	800930	662980
mws0036	Hesperetin-7-O-rutinoside (Hesperidin)	Flavonoids	Dihydroflavone	520-26-3	11444000	10190000	8050400	1120900	1363300	1508300	45959	67346	43600	192490	140450	173630	7642600	7752800	6246300
Lmdp003286	Isohyperoside	Flavonoids	Flavonols	35589-21-0	21777	28353	5481.6	166830	121990	196630	9	9	9	4207.7	6065	7424.7	221050	192540	135610
Li512111	Isorhamnetin-3-O-(6''-acetylglucoside)	Flavonoids	Flavonols	-	9	9	9	9	9	9	9	9	9	9	9	9	36845	25920	43355
HJAP064	Isorhamnetin-3-O-(6''-malonylglucoside)*	Flavonoids	Flavonoid	-	9	9	9	9	9	9	9	9	9	9	9	9	64296	89785	175330
Lmsp003252	Isorhamnetin-3-O-sophoroside	Flavonoids	Flavonols	-	38132	75756	64580	68758	97567	49627	9	9	9	9	9	9	5370	18034	9
Hmcp002207	Isorhamnetin-7-O-glucoside (Brassicin)	Flavonoids	Flavonols	6743-96-0	354640	414780	228190	9	9	9	9	9	9	63648	25221	20611	1601700	3540400	4339400
Hmcp001658	Isorhamnetin-O-Hexoside-O-malonyl-O-Hexoside	Flavonoids	Flavonols	-	9	9	9	9	9	9	9	9	9	9	9	9	7109.5	20542	25618
Hmcp002316	Isorhamnetin-O-Pentoside	Flavonoids	Flavonols	-	227890	267500	254030	1582100	2251800	1329500	3565.9	2776.9	3841.1	6535.3	4149.9	8261.6	357070	1148800	62449
Lmmp003903	Kaempferol-3-O-(2''-acetyl)glucoside	Flavonoids	Flavonols	-	9	9	9	9	9	9	9	9	9	9	9	9	4248.9	4179.4	4553.6
Lmyp004407	Kaempferol-3-O-(2''-p-Coumaroyl)galactoside	Flavonoids	Flavonoid	-	407350	116020	109910	56052	61071	47535	1872.9	2218.2	1353.7	101180	69362	63306	1581600	651690	48348
Lmdp004892	Kaempferol-3-O-(6''-malonyl)galactoside	Flavonoids	Flavonols	-	818120	830410	630930	92516	103500	82743	1858.2	3258.4	2109.7	11689	6483.8	13733	415820	567940	356780
Lmmp003817	Kaempferol-3-O-(6''-malonyl)glucoside*	Flavonoids	Flavonols	-	12882000	9439200	5663600	426200	345280	484670	24042	43072	32920	198020	189620	196220	2577200	2985500	1339400
Lmyp004318	Kaempferol-3-O-(6''-p-Coumaroyl)galactoside*	Flavonoids	Flavonoid	-	429740	121140	105390	50157	62465	47186	1736.3	1789	1211.4	103540	66505	67918	1563700	652860	46228
mws2209	Kaempferol-3-O-glucoside (Astragalin)	Flavonoids	Flavonols	480-10-4	14372000	14797000	8592600	677440	815470	736770	28585	39150	13461	32727	26220	26198	15176000	19279000	16577000
Lmsp004670	Kaempferol-3-O-glucoside-7-O-rhamnoside	Flavonoids	Flavonols	-	9	9	9	71979	56974	121940	9	9	9	9	9	9	124270	52654	861.37
Lmjp002867	Kaempferol-3-O-neohesperidoside*	Flavonoids	Flavonols	32602-81-6	22924	5010.5	10298	74211	62063	105500	9	9	9	9	9	9	88627	37990	1892.3
Lmpp003268	Kaempferol-3-O-rutinoside-7-O-glucoside	Flavonoids	Flavonols	-	152240	150090	116140	9	9	9	9	9	9	9	9	9	13363	14670	1533.4
HJAP148	Kaempferol-3-O-sambubioside	Flavonoids	Flavonoid	27661-51-4	180480	350090	187710	1237900	1102900	2211300	4707	8211.1	2836.7	23475	21301	17923	2668900	1370500	145890
Lmmp003767	Kaempferol-7-O-glucuronide	Flavonoids	Flavonols	-	9	9	9	9	9	9	9	9	9	9	9	9	13783	18047	32764
mws0038	Kumatakenin	Flavonoids	Flavonols	3301-49-3	46552	45660	50095	1618.9	2571.6	1957.3	1682.2	2214.9	3163.8	2258.7	3916.8	3823	7152.1	16024	4156.4
mws1003	Laricitrin	Flavonoids	Flavonols	53472-37-0	9	9	9	9	9	9	9	9	9	1384.4	1629	1326.7	10247	15149	13418
Hmcp002187	Limocitrin 3-galactoside	Flavonoids	Flavonoid	-	9	9	9	9	9	9	9	9	9	4317	4189.3	4727.8	32499	37911	74927
Lmlp003531	Luteolin-3'-O-glucoside	Flavonoids	Flavonoid	5154-41-6	16411000	15132000	8744900	847280	935490	878510	34740	43260	16138	50784	38174	41340	15850000	19784000	16560000
Hmpp003270	Luteolin-4'-O-β-D-glucoside*	Flavonoids	Flavonoid	-	14371000	16132000	9264800	942690	939630	936250	38971	45939	18778	54590	37284	34687	16427000	20934000	17931000
mws4167	Luteolin-7-O-glucuronide	Flavonoids	Flavonoid	29741-10-4	2201.4	1867.1	1292	3493.1	9	2681.5	2558.9	4525.2	1315.7	647.82	608.91	1294.6	4118.8	3101.9	308.71
pmp000593	Luteolin-7-O-rutinoside*	Flavonoids	Flavonoid	3563-98-2	12256	21970	11193	20839	14217	26177	9	9	9	9	9	9	9	9	9
Hmpp002612	Luteolin-7-O-β-D-gentiobioside*	Flavonoids	Flavonoid	-	885100	822560	680510	5093.6	8799.7	5907.6	9	9	1268.1	9	9	9	20816	40811	6572.8
Hmlp003185	Luteolin-O-Malonyl-O-Hexoside-O-rhamnoside	Flavonoids	Flavonoid	-	9	9	9	9	9	9	9	9	9	9	9	9	2207.1	4361.6	2702.6
Lmpp003958	Malvidin-3-O-(6''-O-p-coumaroyl)glucoside	Flavonoids	Anthocyanins	-	2472200	3462800	2976600	6508900	7709100	6076400	36117	28990	68264	1548100	1514700	1497200	3638000	11910000	2233900
mws0032	Myricetin	Flavonoids	Flavonols	529-44-2	9	9	9	9	9	9	6446	6037.2	5045.6	9037.6	9168.5	6111.5	33724	25461	50406
Lmtp004126	Myricetin-3-O-(6''-malony)glucoside*	Flavonoids	Flavonols	-	79428	27706	12389	13130	16178	26250	9	9	9	9	9	9	6276400	5514800	12674000
pmn001640	Myricetin-3-O-arabinoside	Flavonoids	Flavonols	132679-85-7	9	9	9	9	9	9	9	9	9	9	9	9	563570	426210	720190
Lmdp002969	Myricetin-3-O-galactoside*	Flavonoids	Flavonols	15648-86-9	11345	10696	3230.1	9	4696.6	14248	9	9	9	9	9	9	200120	221550	113760
Lmpp003465	Myricetin-3-O-glucoside*	Flavonoids	Flavonols	19833-12-6	9	9	9	7745	8960.3	12144	9	9	9	9	9	9	227150	194740	111310
pme0376	Naringenin (5,7,4'-Trihydroxyflavanone)	Flavonoids	Dihydroflavone	480-41-1	13161	6698.2	7644.6	3701.4	4145.6	5562.7	1578.2	2001.2	7286.2	9	9	9	53068	67269	55578
Hmgp002148	Nepetin-7-O-alloside	Flavonoids	Flavonoid	-	362250	479560	221330	9	9	9	18879	23429	47667	51435	27980	12489	501730	1404400	2510000
mws0043	Nobiletin (5,6,7,8,3',4'-Hexamethoxyflavone)	Flavonoids	Flavonoid	478-01-3	371480	332730	359040	373490	335580	262580	250730	247180	324440	196190	164210	160050	355490	646470	1328600
pmb0665	Orientin-7-O-glucoside	Flavonoids	Flavonoid carbonoside	-	9	9	9	173960	205550	287520	9	9	9	9	9	9	202570	122620	119300
Zmhp002868	Oroxylin A-7-O-glucuronide*	Flavonoids	Flavonoid	36948-76-2	6341.8	4980.8	11396	3389.8	12805	4201.5	62636	16977	14221	5113.1	5125.9	9062.2	7019	4505.3	5382.5
pme3392	Pelargonidin-3-O-glucoside	Flavonoids	Anthocyanins	47684-27-5	41303	27870	55064	2713.1	3524.3	4589.1	6484.9	9293.1	8415.8	9	9	9	6094.9	5734.8	6862.6
Smsp002643	Pelargonidin-3-O-rutinoside	Flavonoids	Anthocyanins	-	9	9	9	9	9	9	57134	33572	93266	9	9	9	9	9	9
Lmpp003977	Peonidin-3-O-(6''-O-p-Coumaroyl)glucoside	Flavonoids	Anthocyanins	-	6724900	5722400	5610200	1343800	1368700	1829000	24007	24843	15390	360230	353360	353240	3715600	4058600	632170
Lmpp003815	Petunidin-3-O-(6''-O-p-Coumaroyl)glucoside	Flavonoids	Anthocyanins	-	514610	589740	444950	1344200	1581300	1353800	9	9	9	5035.1	8232.8	9224.9	714880	1306900	411020
Zmmp004046	Petunidin-3-O-(6''-O-p-coumaroyl)rutinoside-5-O-glucoside	Flavonoids	Anthocyanins	-	3508.5	4203.1	3745.9	20038	32017	20808	9	9	9	9	9	9	1168.2	18082	1171.7
Smsp001641	Petunidin-3-O-rutinoside	Flavonoids	Anthocyanins	-	12024	3239.3	6631.7	9	9	9	9	9	9	9	9	9	30283	25146	15201
mws2118	Phloretin-2'-O-glucoside (Phlorizin)	Flavonoids	Chalcones	60-81-1	11399	10938	6092.8	1504.8	1368.6	2330.6	898.78	1290.3	861.88	3460.6	6866.5	6448.6	1497.2	2355.5	4527.9
Lmyp004617	Pinocembrin 7-O-β-D-glucoside(Pinocembroside)	Flavonoids	Flavonoid	75829-43-5	2145.7	9	9	9	9	9	9	9	9	9	9	9	3420.8	4705.9	2452.3
pme0434	Procyanidin B2*	Tannins	Proanthocyanidins	29106-49-8	9	9	9	9	9	9	162340	97553	240820	9	9	9	6960.2	3297.2	11968
pme0436	Procyanidin B3	Tannins	Proanthocyanidins	23567-23-9	9	9	9	9	9	9	148340	90143	230920	9	9	9	2574.4	1913.1	2014
pmn001646	Procyanidin C1	Tannins	Proanthocyanidins	37064-30-5	9	9	9	9	9	9	33487	16766	46001	9	9	9	9	9	9
mws0183	Protocatechuic acid	Flavonoids	Flavanols	99-50-3	84193	94825	46700	44247	33174	38295	58481	118100	78859	25904	12377	14566	417850	443070	653810
Hmgn001653	Protocatechuic aldehyde	Tannins	Proanthocyanidins	139-85-5	245570	282590	297490	164980	211510	210910	141890	249320	170530	695050	666830	821500	633370	760240	368750
mws0918	Prunetin	Flavonoids	Isoflavones	552-59-0	97035	114450	109850	5362.6	9334.1	4707.6	3968.2	8273.1	6182.7	6050.5	7630.2	6537.3	15507	28683	7504.3
Hmgp001996	Quercetagetin	Flavonoids	Flavonols	90-18-6	33424	9	9	9	9	9	9	9	9	9	9	9	1213800	944020	3171300
Lmcp005645	Quercetin-3,4'-Dimethyl Ether	Flavonoids	Flavonols	33429-83-3	6644.5	10925	5859.7	225970	166280	263050	13351	14504	44656	5364.2	8121.1	4442	21196	10986	3874.9
Lmcp004369	Quercetin-3',4'-dimethyl ether*	Flavonoids	Flavonols	3306-29-4	35909	51595	54864	125450	95934	172880	77379	82473	72645	9	9	9	22663	10857	3159.3
Lmyp003873	Quercetin-3-O-(2''-galloyl)glucoside	Flavonoids	Flavonols	69624-79-9	9	9	9	9	9	9	9	9	9	9	9	9	2559.8	3709	5950.7
Lmmp003266	Quercetin-3-O-(2''-malonyl)glucoside-7-O-arabinoside	Flavonoids	Flavonols	-	5553.2	15440	5879	99797	142130	181650	9	9	9	19353	27767	38158	219580	197930	138900
pmp000596	Quercetin-3-O-(2''-O-galactosyl)glucoside	Flavonoids	Flavonols	56782-99-1	85367	100360	83906	9	9	9	9	9	9	9	9	9	1096200	1068000	2183200
Lmmp002560	Quercetin-3-O-(2''-O-glucosyl)glucuronide	Flavonoids	Flavonols	-	9	9	9	9	9	9	9	9	9	9	9	9	46812	52249	86613
Lmwp004293	Quercetin-3-O-(2'''-p-coumaroyl)sophoroside-7-O-glucoside	Flavonoids	Flavonols	-	444480	361750	299570	14179	32179	25503	9	9	9	9	9	9	420870	465480	385080
Lmmp003091	Quercetin-3-O-(4''-O-glucosyl)rhamnoside	Flavonoids	Flavonols	59262-54-3	1706100	1809800	1219700	127490	198470	191840	1412.3	8468.4	4225.6	20432	16369	20530	1719900	1945500	2222400
Zmsp004363	Quercetin-3-O-(6''-acetyl)glucoside	Flavonoids	Flavonols	-	31888	33166	9323.5	9	9	9	9	9	9	9	9	9	63409	70919	57295
Lmyp003349	Quercetin-3-O-(6''-galloyl)glucoside	Flavonoids	Flavonols	56316-75-7	9	9	9	9	9	9	9	9	9	9	9	9	8472.5	5620.8	9
Hmln002321	Quercetin-3-O-(6''-malonyl)glucoside*	Flavonoids	Flavonols	-	12098000	9611100	5316600	1043900	1461300	1008800	11541	22850	12543	250340	219240	229640	8619100	7109600	4012500
Lmln001951	Quercetin-3-O-(6''-O-arabinosyl)glucoside	Flavonoids	Flavonols	-	893200	2439200	907630	12638000	14936000	17316000	47328	28637	29814	342320	331740	395950	9451200	8015300	3455800
Lmyp004052	Quercetin-3-O-(6''-p-Coumaroyl)galactoside	Flavonoids	Flavonols	-	44966	57616	36948	9	9	9	9	9	9	160580	178800	155770	9	9	9
Lmtp004044	Quercetin-3-O-apiosyl(1→2)galactoside*	Flavonoids	Flavonols	-	53982	104190	37186	473370	554790	925870	9	9	9	18915	14012	24444	893570	775570	567720
Lmmp003783	Quercetin-3-O-glucuronide	Flavonoids	Flavonols	22688-79-5	9	9	9	9	9	9	9	9	9	9	9	9	468270	500260	934120
mws0045	Quercetin-3-O-rhamnoside(Quercitrin)	Flavonoids	Flavonols	522-12-3	1361300	1312100	833420	110780	150200	138550	3147.1	7524.3	2103.7	18105	10581	15328	1321700	1553900	1457700
Lmmp002334	Quercetin-3-O-rutinoside-7-O-glucoside*	Flavonoids	Flavonols	-	357780	360630	202320	18778	20195	17224	9	9	9	9	9	9	94099	145980	75563
Lmdp003509	Quercetin-3-O-xyloside (Reynoutrin)*	Flavonoids	Flavonols	549-32-6	9	9	9	57766	72173	139050	2766.9	5002.7	4618.8	787350	724320	791920	239890	64905	101840
Lmmp003306	Quercetin-3-O-xylosyl(1→2)arabinoside	Flavonoids	Flavonols	-	19955	22434	11140	196640	239430	350360	9	9	9	1665700	1461100	1988200	461760	133800	260210
Hmcp001329	Quercetin-3-O-xylosyl(1→2)glucosyl(1→2)glucoside	Flavonoids	Flavonols	-	27564	110120	41473	104510	91873	135370	9	9	9	9	9	9	21647	11887	7390
mws0856	Quercetin-4'-O-glucoside (Spiraeoside)*	Flavonoids	Flavonols	20229-56-5	15944	11248	12738	5784.2	5242.2	1938.9	9	9	9	9	9	9	106760	115710	138260
Hmcp005575	Quercetin-5,4ʹ-di-O-glucoside	Flavonoids	Flavonoid	-	776210	747500	272230	71858	112760	60872	9	9	9	9	9	9	1745100	1825600	1656100
Lmmp002995	Quercetin-7-O-(2''-malonyl)glucosyl-5-O-glucoside*	Flavonoids	Flavonols	-	53352	40047	21152	9	9	9	9	9	9	9	9	9	27738	23503	53067
pmp000589	Quercetin-7-O-(6''-malonyl)glucoside	Flavonoids	Flavonols	-	986870	716940	367400	126930	128230	126370	562.27	931.1	1667.6	23576	20933	22252	1435800	1522900	1613300
pmb0709	Quercetin-7-O-(6''-malonyl)glucosyl-5-O-glucoside	Flavonoids	Flavonols	-	67937	47347	37777	9	9	9	9	9	9	9	9	9	18775	34276	55768
pmb0711	Quercetin-7-O-rutinoside	Flavonoids	Flavonols	147714-62-3	159560	350010	195260	2575700	2841400	5006700	2752.5	5244.4	7776.3	44529	27632	48955	3083200	2088400	1012300
Lmmp002755	Quercetin-7-O-rutinoside-4'-O-glucoside*	Flavonoids	Flavonols	-	110780	109410	56148	104090	181170	219970	9	9	9	9	9	9	202180	73716	43131
Zmpp002571	Robinetin	Flavonoids	Flavonoid	490-31-3	1486900	985840	645470	326270	490170	286230	9392	10741	7639.5	67380	42729	53109	2507900	2583700	2780600
pmb0545	Rosinidin-3-O-glucoside	Flavonoids	Anthocyanins	-	9	9	9	9	9	9	9	9	9	9	9	9	346700	314720	444160
mws1002	Syringetin	Flavonoids	Flavonoid	4423-37-4	2836.7	1779.9	1174.7	9	9	9	9	9	9	9	9	9	29606	43880	11890
mws2627	Tamarixetin (3,3',5,7-Tetrahydroxy-4'-Methoxyflavone)	Flavonoids	Flavonoid	603-61-2	9	9	9	9	9	9	9	9	9	9	9	9	14837	12348	4513.7
Zmhp005139	Tamarixetin-3-O-(6''-malonyl)glucoside	Flavonoids	Flavonoid	-	1141.3	759.16	760.44	9	9	9	2318.7	3765.9	12126	9	9	9	79122	57928	162130
Lmcp003402	Tamarixetin-3-O-glucoside (Tamarixin)	Flavonoids	Flavonoid	27542-39-8	9	9	9	9	9	9	9	9	9	83844	33721	31227	4002000	10455000	22963000
Lmsp004721	Tamarixetin-3-O-glucoside-7-O-rhamnoside	Flavonoids	Flavonoid	-	520830	634390	517680	1388700	1648300	1466600	1315.2	1057.8	264.2	11654	10204	7978.7	766600	1410600	504880
mws0055	Tangeretin (4',5,6,7,8-Pentamethoxyflavone)	Flavonoids	Flavonols	481-53-8	446500	417130	431410	465040	426870	328780	393440	335500	509380	270900	199340	204600	470670	843170	2197200
Xmsn002700	Taxifolin-3'-O-glucoside	Flavonoids	Flavonoid	31106-05-5	9	9	9	9	9	9	25958	9054.5	64029	9	9	9	22910	24383	44122
pmp000575	Tilianin(Acacetin-7-O-β-D-glucoside)	Flavonoids	Flavonoid	4291-60-5	9	9	9	1710.4	2684.9	1650.4	2134.8	1854.3	923.26	1076	725.96	272.7	3243.1	2784	1990.7
mws0920	Tricetin (5,7,3',4',5'-Pentahydroxyflavone)	Flavonoids	Flavonoid	520-31-0	26560	29070	15969	107780	128680	7409.7	9	9	9	9	9	9	30148	39210	34427
pmb0736	Tricin 7-O-hexoside	Flavonoids	Flavonoid	-	141490	115670	108000	87204	77782	77287	5803.8	5015.4	3712.4	14177	12330	10881	542580	650150	416650
pmb0720	Tricin O-malonylhexoside	Flavonoids	Flavonoid	-	116560	79896	61779	29994	31891	29767	9	9	9	9	9	9	719590	641060	349730
Lmyp004444	Tricin-4'-methylether-3'-O-glucoside	Flavonoids	Flavonols	-	9426700	11474000	9592000	50647000	54430000	50688000	97128	80662	32456	59291	27406	21113	13782000	32921000	5085500
Hmhp004295	Wogonin-7-O-Glucuronide (Wogonoside)	Flavonoids	Flavonoid	51059-44-0	5864.8	6198.4	14070	6458.1	18129	4999.9	72725	19618	18681	4915.4	7438.4	11970	7375.9	7440	5137.3
